# Supplementary material for: Automatic variable extraction from 3D coxal bone models for sex estimation using the DSP2 method
Source: Int J Legal Med. 2024 Aug 5;138(6):2647–58. doi: 10.1007/s00414-024-03301-4 (PMC11490455; doi:10.1007/s00414-024-03301-4)
Supplement: Supplementary file 1 — Supplementary Material 1 [file 414_2024_3301_MOESM1_ESM.xlsx]

## Sheet: List1
Virtual measurement													Dry bone (JB)
ID	side	M1 (Pum)	M2 (Spu)	M3 (Dcox)	M4 (Iimt)	M5 (Ismm)	M6 (Scox)	M7 ( Ss)	M8 (Sa)	M9 (Sis)	M10 (Veac)			M1 (Pum)	M2 (Spu)	M3 (Dcox)	M4 (Iimt)	M5 (Ismm)	M6 (Scox)	M7 ( Ss)	M8 (Sa)	M9 (Sis)	M10 (Veac)
L1	right	69.89	23.83	222.25	38.55	115.83	147.02	74.87	73.21	34.6	58.3		L_O_1	71.4	25.9	227	34	115.5	150	75.5	72.2	37	58.3
L2	right	79.48	21.79	204	44.55	106.17	152.55	66.31	68.69	36.59	51.02		L_O_2	80	25.4	211	39	107.3	159	64.2	70.3	38	51.8
L3	right	72.51	30.27	218.08	43.21	115.1	159.02	72.62	72.55	37.47	58.33		L_O_3	72.9	32.1	224	37.5	116.3	165	71.8	74.7	39.3	58
L4	right	72.6	31.22	220.84	46.37	114.82	159.07	72.65	73.45	35.62	57.42		L_O_4	74.7	32.6	223	41	113.5	167	69.5	70.5	36.7	56
L5	right	75.2	20.81	210.78	51.8	108.9	155.64	71.19	77.91	34.59	55.97		L_O_5	74.5	23.7	208	51	112.1	163	68.4	88.1	36.4	56.2
L6	right	75.26	21.78	205.3	48.83	110.67	152.24	69.15	73.77	34.01	52.75		L_O_6	77	24.6	207	45	109.3	158	67.7	77.6	35.3	52.2
L7	left	75.84	21.55	207.27	47	99.73	150.78	59.54	71.12	31.15	50.17		L_O_7	79.8	25.1	208	42	101	157	61.3	67.3	32.5	51.2
L8	left	82.66	29.96	250.8	53.3	126.56	182.22	86.46	90.1	41.7	62.47		L_O_8	84.8	31.4	251	52	128.2	185	87.9	89.5	43.5	62.8
L9	left	74.31	27.77	225.41	45.04	118.1	159.25	67.72	72.38	37.57	58.61		L_O_9	76.3	28	226	39	120.7	164	68.3	70	37.5	60.4
L10	left	71.69	31.12	216.03	44.17	113.29	166.12	76.03	79.08	36.16	57.01		L_O_10	71.3	31.5	221	40	114.7	170	76	76	37.3	58.6
L11	left	80.65	24.91	222.3	51.14	114.28	168.27	73.83	80.53	37.42	58.28		L_O_11	80.2	28.8	223	54	114.1	171	73.2	85.3	38.8	57.3
L12	left	71.78	28.9	222.48	44.7	118.22	151.26	68.24	71.5	37.14	57.17		L_O_12	71.3	29	228	39	118.4	156	69.9	68.5	38.9	58.2
L13	left	71.36	28.05	219.42	45.76	115.77	161.48	74.24	74.55	35.75	59.78		L_O_13	71.5	31.3	222	48	115.5	168	75.5	74	38.3	60.5
L14	left	73.93	21.4	217.63	45.85	108.91	159.98	74.58	78.8	36.07	56.02		L_O_14	76.8	21.8	220	45	109.5	162	75.3	80.5	36.7	56.1
L15	left	73.92	27.92	220.24	48.34	116.87	163.01	77.93	80.2	38.91	55.9		L_O_15	76.4	29.6	222	47	116.3	165	79.9	78.5	41.6	57.1
L16	left	69.07	32.08	195.71	40.94	104.89	154.07	72.15	74.59	38.25	50.89		L_O_16	70.6	33.5	198	32	105.3	162	76.6	76.6	40	53
L17	left	75.37	31.69	221.75	39.8	121.13	158.45	76.96	80.13	40.68	59.12		L_O_17	74.3	33.1	226	34	121.3	164	77.5	77.5	43.5	59.4
L18	left	75.6	26.38	218.78	45.2	113.82	161.62	77.07	79.41	39.21	57.01		L_O_18	74.6	28.5	221	44	116	167	77.8	79.5	40.4	56.8
L19	left	76.5	33.96	233.51	43.76	120.05	168.09	77	77.99	41.89	59.92		L_O_19	75.7	33.7	236	39	122.6	171	78.3	78.7	44	59.5
L20	left	68.99	29.01	211.46	45.64	109.57	155.19	68.35	71.06	36.45	55.98		L_O_20	69.2	29.5	215	42	112.5	160	67.5	70.5	38	56
L21	left	78.11	24.85	206.26	52.65	102.78	159.77	68.58	78.54	34.56	52.12		L_O_21	81.5	28	207	55	102.5	163	67.3	81	35.9	51.3
L22	left	71.46	27.64	219.79	46.97	113.52	168.27	79.64	82.81	37.88	57.23		L_O_22	74.3	27.7	222	40	113.7	171	81.5	85	39.5	58
L23	left	67.42	27.68	216.41	46.29	113.66	158.95	69.54	74.73	36.21	57.88		L_O_23	68.5	29.1	218	42	113.1	161	70.2	73.2	38.2	58
L24	left	71.42	18.86	202.01	49.14	99.53	155.3	65.43	70.83	33.11	50.06		L_O_24	72.3	21.5	203	44	104.3	161	66.8	72.2	34.4	51.3
L25	left	71.26	31.2	224.76	47.97	115.29	170.63	77.14	81.65	38.97	59.33		L_O_25	71.7	31.7	229	45	117.5	178	79	81.5	41.8	59.6
L26	left	81.63	27.58	230.43	43.09	122.27	165.9	81.32	79.86	40.06	62.57		L_O_26	82	28.5	237	35	123.1	170	81.5	73.6	42.6	61.7
L27	left	73.1	27.11	205.29	43.72	105.65	147.62	68.13	73.84	38.38	51.66		L_O_27	74.3	28.5	207	44.5	107.3	152	69.1	74.3	42.9	51.5
L28	left	77.08	20.55	210.41	46.94	107.24	154.12	64.5	74.98	33.03	51.33		L_O_28	82.8	22.2	210	44	105.3	158	65.6	76	34	52.6
L29	left	79.36	23.43	224.7	57.03	111.44	175.62	78.91	87.81	39.28	55.41		L_O_29	80.5	24.3	225	51.5	111.6	177	80	94.7	41.3	55
L30	left	81.15	26.15	217.26	52.02	113.36	171.05	76.95	82.7	37.56	56.74		L_O_30	82.4	28.1	214	49	112.8	178	76.4	81.6	39.4	55.7
L31	left	65.86	19.07	188.77	41.39	95.17	136.57	58.99	65.84	29.47	48.79		L_O_31	67.3	21.2	193	41	96.3	143	61.2	65.4	32	50.2
L32	left	63.34	21.21	186.98	45.38	96.7	138.74	61.23	66.96	30.19	50.68		L_O_32	65.5	22.9	189	44	100.3	146	62.5	71.3	31	52.1
L33	left	79.66	21.41	220.05	52.67	110.79	170.23	77.83	85.05	40.38	56.21		L_O_33	79	24.3	223	47	113.7	178	78.3	85.8	44.1	57
L34	left	76.54	26.26	200.96	55.04	106.75	159.94	72.06	81.44	34.35	52.28		L_O_34	79.6	28.1	199	57	107.2	162	71.7	85.8	36.8	51.9
L35	left	78.34	23.77	211.08	56.45	108.36	164.75	74.54	84.86	34.92	55.44		L_O_35	77.6	24.5	217	56	110.5	170	74.1	88	37.8	55.3
L36	left	72.17	21.69	203.23	52.46	99.58	160.57	65.85	76.27	35.18	51.16		L_O_36	72.3	24	202	58	100.2	164	64.5	81.7	37.7	50.9
L37	left	79.12	23.25	209.84	47.13	104.97	158.35	65.97	71.37	33.63	51.88		L_O_37	79.9	26.2	210	46	105.5	163	65.7	70.5	35.7	51.4
L38	left	76.95	22.77	211.7	53.82	108.05	166.97	72.98	79.78	35.17	54.11		L_O_38	77.4	24.2	200	54	109.5	172	71.8	82.2	37	54.2
L39	left	74.74	21.34	201.06	47.2	102.89	158	72.01	77.25	35.16	51.66		L_O_39	70	21.5	195	52	99.2	154	62.4	72.7	31.8	50
L40	left	75.39	31.3	225.68	43.72	120.41	163.22	80.74	82.74	35.85	61.31		L_O_40	76.5	31.4	232	41.5	126.8	171	80.5	82	41.4	61.2
L41	left	73.46	24.95	206.47	49.79	103.07	162.14	66.35	73.79	35.23	51.19		L_O_41	80.5	27.8	208	49	104.1	168	67.4	69.3	37.3	52.2
L42	left	77.63	22.5	205.5	49.47	102.82	153.25	65.19	70.91	33.66	50.33		L_O_42	76.5	24.3	206	48	105.2	157	67.1	72.5	35.8	49
L43	left	71.33	21.03	189.85	46.03	96.52	148.31	68.09	72.52	30.33	51.81		L_O_43	72	22.8	193	44	99.7	151	68.6	71.6	32	50
L44	left	67.46	27	215.63	44.81	111.61	157.98	73.03	72.78	38.3	57.39		L_O_44	69	28.1	221	43	113.8	161	73.3	71.7	42.1	60
L45	left	73.49	22.59	190.1	48.93	98.38	149.79	63.63	74.66	33.14	49.57		L_O_45	75.4	22	189	49	97	157	64.4	76.8	36	51.3
L46	left	74.47	20.15	205.73	44.33	103.88	160.72	72.25	74.66	37.59	51.31		L_O_46	75.6	22.4	207	46	107.6	166	75.3	75.5	40.5	51.3
L47	left	73.68	34.06	225.61	44.93	119.41	156.94	76.75	82.18	43.83	60.88		L_O_47	76.4	32.7	227	43	121.4	162	79.3	82.8	47.8	61
L48	left	77.43	25.2	209.59	47.21	108.42	163.82	66.19	70.53	36.84	53.68		L_O_48	80.3	28.7	215	43	111.2	172	69.5	72.5	38.7	53.4
L49	left	73.99	28.57	206.26	44.68	111.98	167.52	76.07	78.79	41.22	54.14		L_O_49	74	30.5	210	45	111.7	171	76.5	77.7	43.7	53.5
L50	left	78.5	31.02	224.9	47.56	117.32	163.29	73.07	74.98	39.59	58.19		L_O_50	77.5	35.1	226	45	120.6	168	72.5	69	41.5	57.4
L51	left	68.45	29.58	222.46	47.1	111.72	163.29	78.82	80.21	36.03	55.42		L_O_51	69.4	30.4	219	43	109.5	167	79.1	83.3	38.6	55.2
L52	left	72.74	22.47	197.9	49.19	98.92	146.67	68.09	73.7	32.28	50.46		L_O_52	72	23	196	51	102.2	155	69.5	77.5	34.7	50.3
L53	left	81.36	22.88	214.54	51.86	105.82	163.25	76.43	84.94	37.67	55.48		L_O_53	82.9	26.3	215	43	107.7	168	75	87.8	39.4	55
L54	left	71.72	21.08	208.52	49.82	106.39	153.34	73.15	81.79	43.64	53.54		L_O_54	77.5	22.3	208	47.5	106.5	157	72	85		53.1
L55	left	78.4	23.74	209.9	50.84	109.64	165.25	64.55	72.97	32.75	54.06		L_O_55	79.5	24.9	210	44	110	170	65.2	69.6	33.6	56
L56	left	66.51	29.01	215.5	43.45	106.5	153.21	74.74	77.82	37.3	54.84		L_O_56	68.7	29.8	216	35	108.7	157	75.9	77.7	39	57
L57	left	68.52	29.01	211.06	39.7	111.96	147.06	74.93	78.06	37.77	55.84		L_O_57	71.5	28.8	212	35.5	114.2	154	76.7	73	38.5	57
L58	left	72.08	31.21	214.92	37.59	112.49	154.15	73.38	72.33	38.5	55.18		L_O_58	74.6	30.2	219	34	114.2	158	75.2	73.3	40.3	55.2
L59	left	75.87	22.53	207	46.62	104.76	163.99	78.09	83.33	36.7	51.8		L_O_59	77	25.7	208	44	106.5	170	77.1	88.3	40.9	50.2
L60	left	78.12	24.44	200.39	47.95	97.72	147	64.4	70.39	33.19	48.71		L_O_60	79.4	24.1	200	49	101.6	154	64.9	65.5	36	48.4
L61	left	75.61	27.28	223.11	44.14	115.32	151.34	73.7	77.1	34.09	58.46		L_O_61	75.2	27.5	229	43	115.7	157	72.2	81	36.3	57.5
L62	left	69.57	20.36	195.41	48.07	98.97	153.08	65.26	66.92	35.41	51.2		L_O_62	71	23.3	196	53	103.5	156	66.5	69	40.1	50
L63	left	69.89	32.63	218.9	43.73	112.65	150.22	72.59	75.86	42.87	55.82		L_O_63	73.2	35.1	221	52	116.8	158	72.8	73.3	47.5	55.7
L64	left	77.82	21.73	205.25	50.62	107.26	162.39	72.31	80.33	38.11	53.68		L_O_64	76	25.7	209	46	108.2	166	72.3	82.5	39.5	52.2
L65	left	79.68	24.35	210.18	47.26	106.9	162.99	71.66	78.79	35.05	53.01		L_O_65	78.7	26.4	210	43	104.7	167	71.5	77.2	36.2	54.1
L66	left	73.84	24.27	200.32	48.08	100.7	157.84	67.57	75.85	32.4	53.14		L_O_66	73.6	23.8	196	48	101.3	165	72.4	81.2	34.2	55
L67	left	71.5	22.74	213.78	62.05	109.97	168.32	70.42	80.82	25.72	54.49		L_O_67	80.5	23.5	211	60	109.5	171	69.5	83	29	55.5
L68	left	70.65	30.68	218.99	46.99	110.13	165.03	69.83	73.1	35.93	54.97		L_O_68	73.5	30.3	220	45	111.3	170	69.5	71	37	54.9
