# Supplementary material for: Automatic variable extraction from 3D coxal bone models for sex estimation using the DSP2 method
Source: Int J Legal Med. 2024 Aug 5;138(6):2647–58. doi: 10.1007/s00414-024-03301-4 (PMC11490455; doi:10.1007/s00414-024-03301-4)
Supplement: Supplementary file 2 — Supplementary Material 2 [file 414_2024_3301_MOESM2_ESM.xlsx]

## Sheet: List1
Virtual measurement													Dry bone (JB)
ID	side	M1 (Pum)	M2 (Spu)	M3 (Dcox)	M4 (Iimt)	M5 (Ismm)	M6 (Scox)	M7 ( Ss)	M8 (Sa)	M9 (Sis)	M10 (Veac)		ID	M1 (Pum)	M2 (Spu)	M3 (Dcox)	M4 (Iimt)	M5 (Ismm)	M6 (Scox)	M7 ( Ss)	M8 (Sa)	M9 (Sis)	M10 (Veac)
S1	right	75.55	26.63	229.07	46.34	119.94	166.73	82.91	82.83	37.41	62.93		S_O_1	76.8	30	231	48	118.5		82.3	81.3	38	61.1
S2	right	76.52	23.53	217.43	42.17	114.28	149.48	69.52	66.97	36.9	56.06		S_O_2	74.3	28.2	217	49	111.7		68.4	68.4	38	54
S3	right	67.14	17.66	183.45	40.6	89.57	139.72	66	67.95	29.99	47.83		S_O_3	67.8	20.5	182	38	88	146	65.6	67.1	31	46.4
S4	right	71.26	30.78	220.03	44.08	115.12	159.01	80.03	78.58	40.28	58.7		S_O_4	71	30	224	48	114.3		79.8	77.2	41.2	57.6
S5	right	69.06	23.02	197.28	49.74	98.27	151.65	70.15	75.18	38.03	52.57		S_O_5	72.3	25	198	47	97.4	160	69.6	82.2	38.7	51.7
S6	right	66.72	31.41	213.87	42.57	113.49	159.74	76.85	77.27	39.84	58.35		S_O_6	66.2	32.9	217	41	111.6	166	75.3	79	41	55.7
S7	right	56.47	25.28	221.22	47.56	112.46	154.34	80.71	81.31	38.15	56.66		S_O_7		27.5	220	50	111.1	163	78.2	88	38.5	55.2
S8	right	63.77	25.47	198.39	38.94	108.98	139.59	70.56	69.89	38.62	53.96		S_O_8	62.3	27.5	203	37	103.3	145	70.7	70.9	38.8	53
S9	right	76.75	30.93	225.41	50.3	119.43	166.91	76.94	78.91	41.51	59.04		S_O_9	77.3	31.1	225	54	119.5	172	76	78.2	40.6	60.5
S10	right	75.9	18.22	205.79	46.9	107.26	150.35	68.49	71.65	39.49	50.85		S_O_10	75.4	24	207	44	104.5	159	66.4	72.3	40.5	48.3
S11	right	72.42	30.17	212.3	42.76	114.18	149.7	71.5	71.19	37.28	58.05		S_O_11	73.1	31.8	213	43	113.4	155	70.5	70	37.6	55.5
S12	right	70.62	17.3	188.42	47.47	99.58	142.48	68.82	73.44	33.51	50.56		S_O_12	70.5	21.7	190	44	98.6	145	67.8	73.8	34.9	48.5
S13	right	71.77	28.92	215.92	43.89	113.3	151.06	75.69	76.91	39.1	60.36		S_O_13	71.5	29.5	216	43	115	158	75.4	75.6	40	59.2
S14	right	72.24	25.52	196.02	46.04	103.64	145.83	72.11	73.97	34.49	56.81		S_O_14	72.8	27	197	48	103.3	147	71.5	82	35.9	55.8
S15	right	74.59	29.31	228.88	43.79	122.6	147.35	80.05	78.61	40.52	62.52		S_O_15	74.2	31.8	233	43	123.5	155	79.2	78	43.5	61.5
S16	right	68.22	25.04	207.24	41.77	111.51	149.5	75.39	75.45	35.33	58.66		S_O_16	68.3	26.7	207	35	109	152	74.7	76.3	36	58.3
S17	right	72.32	29.64	218.49	45.2	114.65	161.16	78.85	82.53	38.81	59.8		S_O_17	71.9	33.4	222	42	115	163	82	82	39.5	58
S18	right	71.81	27.61	205.15	50.27	111.01	158.08	78.88	82.18	34.74	57.37		S_O_18	71.3	29.3	206	58	109	160	76.3	85	35	53.5
S19	right	74.65	19.53	194.42	49.55	104.9	148.66	76.09	78.97	38.63	51.92		S_O_19	77.2	23	194	48	104.7	153	75.3	87.6	41.1	49.6
S20	right	73.07	28.55	227.13	44	126.59	161.13	77.93	74.81	37.38	61.87		S_O_20	74.2	29.9	226	46	122.5	161	74.5	76.6	38.3	59.5
S21	right	67.76	20.13	188.9	45.41	97.06	146.39	67.13	73.07	30.81	51.44		S_O_21	71	22.5	190	44	91.4	151	73.5	73.5	31.5	49
S22	right	70.65	26.06	221.62	45.6	116.15	157.81	76.1	77.32	39.24	60.18		S_O_22	69.7	26.5	221	36	114.3	164	74	76.7	39.7	59.3
S23	right	72.4	22.78	194.39	40.74	99.82	136.15	69.03	71.1	36.08	52.6		S_O_23	73.2	24.3	195	49	98.8	148	70.2	77.3	36.9	51.5
S24	right	77.8	24.2	203.12	42.24	103.82	139.49	62.02	66.89	35.06	53.11		S_O_24	77.5	25.5	205	41	101.5	149	60.3	74.3	37	51.4
S25	right	79.78	25.56	208.98	48.75	108.97	161.54	76.54	80.01	36.94	52.63		S_O_25	81.2	31.8	214	46	107	167	75	85	37.9	49.8
S26	right	75.75	25.57	222.13	41.35	118.32	154.01	78.82	77.85	41.53	57.04		S_O_26	75.2	27.2	226	33	115.3	159	77.8	74.2	42.9	57
S27	right	72.6	27.17	222.78	46.79	119.01	162.72	83.11	82.13	38.96	58.9		S_O_27		24.8	209	47	105.6	163	70.5	81.4	32.3	50.9
S28	right	78.23	29.31	231.73	47.73	124.4	164.24	82.75	82.11	44.31	64.9		S_O_28	78.2	29.5	237	44	123.6	172	81.3	86.3	46.3	60.5
S29	right	68.87	30.21	219.1	35.99	120.24	145.95	76.21	72.43	42.7	62.08		S_O_29	72.4	31.1	226	34	121.2	152	77.4	70.7	44	61
S30	right	69.05	25.13	211.27	45.96	113.75	146.71	70.74	74.35	34.69	57.87		S_O_30	69.1	26.5	213	44	113	156	69.5	76	35.7	57.2
S31	left	57.28	18.65	193.13	46.82	95.26	152.72	70.99	77.78	31.68	49.81		S_O_31		20.8	194	45	95	156	70.5	82.8	34.9	48.5
S32	left	71.23	23.15	208.32	53.67	111.69	155.48	74.34	82.01	36.37	55.25		S_O_32	69	34.3	214	52	110.7	161	75	81.5	37.2	55.5
S33	left	77.57	33.87	245.31	44.44	125.03	163.07	80.84	80.52	39.9	60.16		S_O_33	79	33.5	249	37	122.5		82.8		43.3	60
S34	left	72.39	25.91	232.21	47.62	117.54	170.63	81.43	83.6	38.3	59.76		S_O_34	71.7	27.4	235	46	117.3	174	81.3	81.5	39.3	60.6
S35	left	60.01	24.46	215.65	43.89	113.61	150.49	72.11	74.77	38.71	54.67		S_O_35		28.2	219	45	114.3		71.3	79.5	41	53.5
S36	left	69.92	24.27	201.4	49.07	98.29	147.8	67.72	74.86	35.2	51.87		S_O_36	72.4	25.1	201	45	97.6		68	78.5	37.7	51.4
S37	left	67.17	26.21	225.62	45.96	113.03	155.7	76.53	80.55	37.75	54.62		S_O_37	68.9	27.4	224		110.8	164	77.8	82.7	38.4	50
S38	left	75.17	30.66	227.44	51.84	115.98	165.93	74.86	79.71	40.43	57.7		S_O_38	77.1	30	228	54	115.3	168	74.5	82.5	42.4	57.5
S39	left	68.08	21.13	204.48	47.44	101.2	149.97	67.7	71.91	34.55	52.88		S_O_39	69.8	22.5	203	46	101.8	153	67.9	71.5	35.9	53
S40	left	76.2	23.66	207.63	49.74	102.08	156.03	67.97	75.08	37.27	48.29		S_O_40	76.7	24.4	208	47.5	102	158	57.8	75.5	39.3	49.5
S41	left	71.63	32.37	211.8	45.24	111.84	154.98	71.9	74.15	37.73	57.29		S_O_41	71.3	33.3	210	46	111.1	157	72	72	38.1	57.6
S42	left	56.69	28.2	195.97	38.63	105.75	148.37	71.41	72.39	36.23	56.67		S_O_42		30.1	201	33	109	152	72.3	72.3	36	58
S43	left	77.6	20.89	212.22	48.53	105.35	163.49	74.7	81.59	34.84	54.28		S_O_43	80.2	21	213	48	105.2	165	73.3	85	35.6	52.5
S44	left	63.9	18.26	191.8	46.18	98.46	137.71	66.44	73.84	31.64	49.67		S_O_44	70.8	20.3	193	41	98.7	145	67.2	72.6	34	49.9
S45	left	67.4	26.73	213.07	42.57	108.88	154.27	74.97	73.58	40.27	53.08		S_O_45	68.6	29.6	214	47	108.1	156	75	71.3	42.9	53
S46	left	80.06	20.8	214.28	51.93	108.12	175.35	75.37	80.92	38.09	51.69		S_O_46	80.6	24.3	213	49	107.8	177	75.7	86.5	40.2	51.3
S47	left	69.49	25.95	195.63	47.74	100.03	149.14	69.81	75.96	33.41	55.49		S_O_47	70.9	26.7	197	48	103.2	154	71.7	82.9	35.5	55.6
S48	left	71.63	28.98	231.99	45.42	121.51	153.78	79.85	78.71	34.27	60.97		S_O_48	72	30.1	234	41	121.5	159	82.2	75.4		61.7
S49	left	66.32	22.9	180.56	43.45	91.17	143.9	64.37	70.67	30.22	46.41		S_O_49	66.5	22.3	181	44	90.9	146	64	79.7	30.7	45
S50	left	66.62	31.19	218.13	43.34	117.77	160.36	77.54	78.66	38.24	60.85		S_O_50	68	31.1	222	42	117.8	161	79.5	77	39.3	61.9
S51	left	68.6	31.39	203.25	40.26	108.91	144.12	72.13	73.71	37.58	55.99		S_O_51	66.5	32.3	204	35	109	145	72.8	69	41	55
S52	left	74.02	27.55	224.07	45.66	110.87	156.81	77.84	80.95	36.62	58.63		S_O_52	74.2	30.3	223	42	109.3	159	77	0	38.5	58
S53	left	73.33	31.26	230.46	43.96	119.09	158.78	79.28	85.12	41.25	60.16		S_O_53	70.5	30	228	39	116.2	160	79.5	84	44.2	59.3
S54	left	75.92	21.68	197.07	48.93	102.47	151.24	71.88	79.28	36.3	49.07		S_O_54	79.6	26	195	44	103.2	153	82.3	82.3	38.8	48.1
S55	left	73.68	32.26	223.61	42.21	119.36	155.67	74.6	76.24	35.67	57.63		S_O_55	76.4	33.1	223	40	118.4	156	74.9	74.9	38.4	58.6
S56	left	71.71	26.83	214.84	38.37	111.45	152.34	73.54	74.24	38.6	56.31		S_O_56	71.3	27.2	218	37	111.6	158	72.9	70.2	39.5	56
S57	left	70.29	28.08	217.29	46.17	115.13	157.66	74.08	76.43	40.1	58.53		S_O_57	69.6	27.5	215	39	114.5	163	74	74	41.7	60
S58	left	73.36	21.83	196.65	42.04	98.57	137.62	68.21	72.6	37.85	49.88		S_O_58	72.9	24.9	198	39	98.3		69	76.3	40	48.3
S59	left	69.42	24.84	195.3	41.21	100.14	143.48	66.41	69.2	35.39	51.55		S_O_59	70.5	24.3	199	43	100	147	66.9	71.5	38.1	52
S60	left	72.55	21.54	212.42	54.98	106.15	163.24	69.7	76.93	31.72	53.19		S_O_60		24.8	209	50	105.6	163	70.5	81.4	32.3	50.9
S61	left	74.56	24.14	204.22	41.86	102.29	136.08	61.13	67.21	36.64	48.96		S_O_61	75	27.3	210	45	100		63.3	69.8	39.2	48.8
S62	left	70.36	21.58	193.61	46.85	92.3	145.16	66.62	71.93	30.92	49.1		S_O_62	75.1	22.4	190	45	93.2	150	67.7	71	32.8	48.8
S63	left	75.55	22.57	213.98	51.88	107.31	163.71	69.25	78.04	35.83	53.48		S_O_63	78.5	26.3	210	53	106.3	166	68.2	78.7	40.3	51.3
S64	left	74.55	29.09	221.8	42.64	117.07	159.91	78.27	76.22	38.31	58.32		S_O_64	75.1	28.6	225	38	119	160	79.5	73	41	58.5
S65	left	79.75	29.44	226.03	43.95	119.89	162.32	75.74	79.37	42.56	56.97		S_O_65	79.5	28.1	229	34	120.5	164	75.6	79.5	43.5	58.5
S66	left	75.81	23.62	205.76	52.73	105.78	152.91	67.85	73.76	31.73	50.77		S_O_66	78	25.3	206	50	103.3		67	77.1	31.7	51.9
S67	left	71.18	18.56	199.63	45.9	101.98	135.2	69.21	75.74	35.56	50.91		S_O_67	79.3	19.8	203	51	102		72.2	79.3	37	50.6
S68	left	72.27	29.48	221.22	53.44	118.24	153.4	73.25	77.74	37.02	60.35		S_O_68			248	55	125.5	180	80.7	81	41.8	61.4
S69	left	77.98	31.85	229.95	45.58	120.41	169.18	82.88	83.76	46.68	62.76		S_O_69	78.5	31.7	235	43	121.8	173	85.2	84	49.5	62.7
S70	left	67.97	25.83	219.59	37.02	119.12	144.35	74.92	72.31	41.99	61.07		S_O_70	71.3	26.3	225	36	121.8	150	80.2	72.8	44	61.8
