# Supplementary material for: Automatic variable extraction from 3D coxal bone models for sex estimation using the DSP2 method
Source: Int J Legal Med. 2024 Aug 5;138(6):2647–58. doi: 10.1007/s00414-024-03301-4 (PMC11490455; doi:10.1007/s00414-024-03301-4)
Supplement: Supplementary file 3 — Supplementary Material 3 [file 414_2024_3301_MOESM3_ESM.xlsx]

## Sheet: List1
Virtual measurement													Dry bone (JB)
ID	side	M1 (Pum)	M2 (Spu)	M3 (Dcox)	M4 (Iimt)	M5 (Ismm)	M6 (Scox)	M7 ( Ss)	M8 (Sa)	M9 (Sis)	M10 (Veac)			M1 (Pum)	M2 (Spu)	M3 (Dcox)	M4 (Iimt)	M5 (Ismm)	M6 (Scox)	M7 ( Ss)	M8 (Sa)	M9 (Sis)	M10 (Veac)
P1	right	63.08	21.36	198.05	39.04	106.26	141.79	67.74	69.34	36.06	54.94		P_O_1	62	23	204	42	109	149	66	70	39	54
P2	right	66.52	18.22	197.06	51.79	99.8	156.79	72.12	75.89	36.89	51.7		P_O_2	68	23	202	55	98	161	71	82	38	52
P3	right	68.14	16.46	192.32	43.52	98.64	147.08	69.67	70.72	30.42	50.36		P_O_3	70	20	193	45	98	154	77	79	32	47
P4	right	74.88	20.69	195.86	46.08	104.09	158.87	69.19	72.41	34.03	53.43		P_O_4	76	21	198	40	104	164	69	74	35	53
P5	right	65.18	24.38	204.22	40.77	106.37	153.51	74.55	73.62	40.45	55.24		P_O_5	65	25	204	41	105	161	75	75	40	53
P6	right	68.02	15.49	192.07	46.55	98.41	133.59	58.03	63.66	30	48.38		P_O_6	69	17	194	48	96	142	57	67	30	45
P7	right	69.19	22.7	187.2	36.05	98.8	147.01	64.76	63.52	32.23	49.22		P_O_7	68	25	192	34	96	154	62	68	32	49
P8	right	77.93	26.3	206.53	45.85	104.78	151.03	71.48	74.88	32.92	56.01		P_O_8	77	28	205	46	101	158	72	83	34	54
P9	right	65.86	25.27	194.54	47.7	102.44	146.95	69.16	72.86	35.17	52.04		P_O_9	65	28	201	50	102	155	68	74	36	50
P10	right	66.09	16.68	180.64	41.66	92.86	133.89	59.76	60.32	31.79	47.03		P_O_10	66	20	178	43	93	141	59	63	32	45
P11	right	77.1	18.35	208.36	49	107.69	159.66	73.39	76.83	32.91	55.81		P_O_11	77	20	213	43	107	167	70	77	33	55
P12	right	71.56	27.5	217.88	43.31	114.89	153.39	69.05	69.78	36.92	58.88		P_O_12	72	29	224	46	115	163	67	67	38	58
P13	right	67.71	23.05	196.63	33.46	106.54	132.75	67.52	64.67	37.39	50.93		P_O_13	66	23	197	33	105	140	68	68	39	50
P14	right	64.75	22.05	196.03	41.3	99.83	138.98	62.5	63.38	35.79	48.35		P_O_14	68	23	200	46	99	151	65	65	37	47
P15	right	62.17	24.98	203.22	41.96	108.27	147.69	68.9	68.97	35.6	55.86		P_O_15	62	26	207	48	109	151	68	69	35	56
P16	right	75.49	22.4	212.13	51.99	105.34	160.14	73.12	75.99	33.8	54.39		P_O_16	78	23	210	51	103	166	71	79	33	54
P17	right	71.49	24.27	211.05	41.66	113.44	146.61	72.27	70.72	37.65	56.58		P_O_17	74	25	217	47	115	156	71	74	39	58
P18	right	71.81	27.37	208.97	37.45	114.57	146.51	68.59	67.37	33.73	59.09		P_O_18	70	29	212	40	118	150	67	70	34	61
P19	right	66.62	19.01	197.11	48.95	100.29	151.93	64.56	71.46	33.42	52.38		P_O_19	66	24	194	51	99	160	65	80	32	52
P20	right	73.13	28.89	219.05	41.53	118	161.72	73.15	73.89	35.94	59.48		P_O_20	73	27	221	41	117	165	72	74	36	60
P21	right	75.98	26.45	215.42	43.8	113.89	148.33	81.86	83.33	40.41	56.44		P_O_21	75	28	216	42	114		80	81	41	54
P22	right	68.45	23.49	193.63	54.37	97.86	148.56	67.7	74.84	36.31	50.13		P_O_22	70	25	198	57	97	155	66	78	37	50
P23	right	68.23	23.55	202.2	42.59	103.93	145.69	67.68	72.21	34.02	54.46		P_O_23	65	25	203	39	102	150	65	72	35	53
P24	right	67.48	25.85	199.88	34.61	108.54	134.29	71.07	69.9	34	54.36		P_O_24	67	26	203	30	109	142	70	72	34	53
P25	right	70.29	28.39	213.14	38.49	113.77	148.92	78.07	76.31	37.16	57.68		P_O_25	70	29	218	49	113	158	79	74	37	57
P26	right	67.3	28.87	202.78	42.14	109.78	145.17	67.79	68.69	34.79	55.21		P_O_26	68	29	209	46	109	150	66	64	35	53
P27	right	69.77	20.94	197.98	48.5	99.43	144.32	69.13	72.97	34.04	50.6		P_O_27	68	24	200	51	99	153	67	78	35	51
P28	right	70.14	18.21	191.29	45.87	100.77	140.91	63.13	70.41	33.54	50.3		P_O_28	71	23	194	50	101	147			35	49
P29	right	66.01	26.21	206.51	40.26	111.67	145.41	71.27	69.78	35.45	54.87		P_O_29	65	24	209	40	111	152	69	69	36	56
P30	right	68.69	23.37	197.16	45.03	99.97	145.94	63.71	68.73	32.54	52.02		P_O_30	69	24	198	42	98	149	61	72	32	51
P31	right	72.2	29.21	213.75	41.57	112.73	153.88	76.33	75.31	38.66	59.18		P_O_31	70	30	218	40	112	159	74	75	40	56
P32	right	63.16	16.36	179.65	39.57	88.14	134.35	58.71	64.92	28.39	43.92		P_O_32	63	18	180	38	88	140	57	71	28	42
P33	right	72.32	19.48	198.15	49.27	103.54	154.92	72.52	76.77	32.66	54.22		P_O_33	73	23	203	51	105	158	72	80	33	52
P34	right	69.61	18.4	191.64	46.59	100.66	151.13	62.46	70.1	31.55	50.79		P_O_34	74	21	189	44	100	156	61	72	31	50
P35	right	65.79	25.48	203.14	42.15	104.2	137.85	64.05	67.47	33.22	52.86		P_O_35	66	25	203	42	104	148	64	68	35	53
P36	right	75.5	16.76	206.92	49.01	107.71	151.11	73.05	74.58	33.14	53.3		P_O_36	77	21	208	51	107	159	73	75	33	54
P37	right	70.83	25.22	196.02	42.16	100.19	148.4	68.09	67.64	35.89	51.09		P_O_37	73	27	199	47	98	157	66	75	36	51
P38	right	73.04	27.83	211.48	46.28	115.89	155.8	75.19	77.79	37.88	57.37		P_O_38	73	28	218	46	115	164	74	81	39	57
P39	right	66.06	22.42	183.85	50.02	99.3	148.31	67.9	75.48	33.61	51.11		P_O_39	67	24	188	51	98	153	66	78	34	51
P40	right	70.43	26.62	207.88	41.84	113.66	148.04	72.67	73.59	36	57.34		P_O_40	70	27	211	44	112	158	71	77	37	55
P41	right	67.12	21.02	180.21	40.27	94.65	135.91	63.08	66.26	28.02	48.48		P_O_41	67	21	180	46	94	140	62	67	28	49
P42	right	68.22	25.6	210.13	46.71	103.79	149.07	66.67	70.4	32.47	55.22		P_O_42	66	25	211	46	104	153	65	74	33	55
P43	right	75.66	22.91	193.34	50.87	94.43	154.94	66.89	72.5	34.3	49.29		P_O_43	75	24	197	50	95	159	66	73	35	47
P44	right	63.02	27.37	212.17	42.81	115.05	145.95	72.56	75.2	40.73	57.34		P_O_44	62	27	213	35	115	153	70	79	42	57
P45	right	67.93	28.76	207.05	43.11	110.39	148.22	71.42	72.29	38.88	55.69		P_O_45	68	28	215	45	112	153	69	71	40	55
P46	right	71.98	26.86	217	52.98	117.32	159.23	80.75	83.41	42.55	60.62		P_O_46	70	28	219	57	116	164	80	86	42	58
P47	right	67.23	27.87	210.57	37.25	118	151.05	76.32	74.74	37.84	62.33		P_O_47	66	28	216	39	118	154	77	67	39	62
P48	right	69.73	29.26	211.36	40.08	112.17	143.75	75.49	74.58	39.05	57.24		P_O_48	69	29	217	37	113	149	75	75	40	57
P49	right	64.75	24.68	194.92	38.97	103.26	140.34	65.69	65.24	32.74	51.53		P_O_49	65	24	200	46	104	145	65	69	34	52
P50	right	79.26	31.18	218.08	47.05	116.12	156.19	80.9	78.84	42.61	59.11		P_O_50	78	28	227	48	118	162	80	77	43	59
P51	right	71.46	18.66	197.27	47.95	99.58	151.15	66.55	70.91	34.33	52.43		P_O_51	71	20	200	55	96	157	64	72	36	52
P52	right	74.52	29.65	211.19	46.57	117.26	159.91	73.78	75.78	34.54	59.53		P_O_52	72	29	217	49	117	164	69	71	35	60
P53	right	74.16	26.02	218.82	43.76	115.61	161.12	76.21	77.84	36.3	57.01		P_O_53	73	26	222	42	115	168	75	77	37	56
P54	left	62.58	24.04	198.47	42.51	104.42	145.62	68.44	71.52	35.71	53.59		P_O_54	62	24	206	43	109	151	67	71	37	53
P55	left	66.54	21.58	198.8	52.37	95.95	155.11	70.59	76.11	37.5	49.67		P_O_55	64	25	202	61	97	158	71	80	38	49
P56	left	63.23	26.89	196.4	36.55	103.4	134.14	65.23	68.81	33.35	52.72		P_O_56	66	29	200	35	106	139	67	67	33	53
P57	left	68.64	18.34	195.54	43.73	97.01	148.66	66.67	70.13	31.02	48.51		P_O_57	71	22	197	47	97	153	68	80	32	48
P58	left	70.32	21.69	196.48	46.68	101.82	157.81	67.43	73.08	33.84	52.21		P_O_58	72	21	197	40	104	163	67	73	35	54
P59	left	65.89	24.73	204.95	41.38	106.71	154	73.62	74.15	40.25	54.13		P_O_59	66	26	209	42	109	160	74	74	42	52
P60	left	74.6	22.89	197.54	49.89	104.24	143.48	68.8	75.79	36.96	54.35		P_O_60	78	24	206	49	104		70	77	38	54
P61	left	71.31	26.37	189.09	39.79	96.65	150.44	62.98	66.36	31.65	47.3		P_O_61	72	23	191	36	95	153	60	70	33	46
P62	left	69.58	29.22	216.54	44.53	111.18	152.73	67.09	70.88	37.57	57.13		P_O_62	71	28	223	44	115	156	66	68	38	57
P63	left	72.35	22.63	198.92	52.02	99.03	151.31	64.96	76.07	33.76	50.28		P_O_63	70	27	200	52	98	158	66	78	35	50
P64	left	66.43	22.71	194.38	35.88	102.39	137.17	67.55	67.02	37.03	49.2		P_O_64	65	24	197	34	104	143	68	68	40	49
P65	left	60.7	24.43	205.2	39.83	108.11	145.03	66.61	67.1	37.15	55.38		P_O_65	61	27	211	44	113	147	67	65	38	56
P66	left	68.53	17.37	198.28	47.06	97.68	142.4	64.74	71.93	30.38	49.55		P_O_66	70	19	199	51	101	148	64	75	31	52
P67	left	73.2	25.93	216.28	39.4	112.48	146.12	73.41	72.41	36.3	55.35		P_O_67	73	26	218	46	115	158	73	76	38	58
P68	left	71.35	28.18	212.35	39.72	113.51	148.39	65.95	68.18	32.61	57.52		P_O_68	70	29	215	42	116	152	65	68	33	61
P69	left	62.84	20.39	194.55	52.04	98.62	157.5	64.67	75.81	33.03	50.41		P_O_69	65	22	193	54	98	163	65	87	34	50
P70	left	71.04	30.58	220.73	44.1	114.94	161.12	71.18	73.39	35.12	57.58		P_O_70	72	30	218	44	117	165	70	72	38	58
P71	left	73.72	27.35	214.54	46.07	111.26	161.21	81.94	85.3	38.78	55.19		P_O_71	75	28	218	44	113	168	81	80	39	54
P72	left	68.31	21.8	198	53.02	96.65	141.88	64.94	73.03	36.39	49.25		P_O_72	70	22	199	60	98		68	76	38	49
P73	left	71.54	20.5	202.25	42.62	97.7	138.66	62.68	73.03	29.76	48.53		P_O_73	73	21	202	46	98	148	64	77	30	48
P74	left	65.77	26.6	205.54	42.64	102	146.69	64.93	71.34	31.74	51.17		P_O_74	66	26	206	38	103	152	61	71	32	52
P75	left	67.19	27.2	202.55	36.04	107.57	134.4	68.58	69.13	33.57	53.15		P_O_75	67	26	205	29	110	141	69	68	33	54
P76	left	67.71	28	212.76	38.08	111.14	150.09	77.12	75.71	35.8	55.88		P_O_76	70	30	215	36	113	157	78	74	37	55
P77	left	65.07	29.05	202.66	42.53	107.15	145.03	66.23	68.53	37.04	53.58		P_O_77	66	30	209	47	111	149	65	63	38	54
P78	left	68.41	20.99	197.9	49.04	99.2	148.47	66.36	73.58	34.69	51.07		P_O_78	67	23	199	55	99	153	66	75	36	52
P79	left	68.59	20.13	192.62	49.29	97.76	147.26	61.41	70.97	33.74	48.61		P_O_79	69	24	195	53	99	151	61	76	35	49
P80	left	66.17	26.54	208.79	42.29	108.52	150.15	72.58	73.21	34.53	53.42		P_O_80	65	27	213	44	110	153	70	70	35	54
P81	left	69.67	24.07	198.77	45.97	99.28	147.61	60.81	68.89	31.85	50.87		P_O_81	71	24	200	41	98	150	61	72	32	51
P82	left	69.11	28.43	212.74	45.18	111.6	157.43	75.26	75.72	36.7	57.51		P_O_82	68	29	219	48	115	159	74	74	38	56
P83	left	61.44	16.5	183.14	40.84	87.19	132.91	56.78	63.8	27.82	42.27		P_O_83	64	19	184	43	87	138	57	68	29
P84	left	72.92	20.82	201.17	49.5	101.47	155.45	69.34	77.79	32.05	52.9		P_O_84	73	22	206	47	105	162	71	81	32	52
P85	left	67.21	28.03	205.04	44.2	103.8	143.28	64.74	70.97	34.04	53.06		P_O_85	69	27	203	44	104	147	65	71	35	55
P86	left	73.43	18.29	210.67	51.12	107.97	151.3	70.23	74.14	32.99	52.48		P_O_86	76	21	213	57	107	162	72	79	34	53
P87	left	70.66	27.92	196.31	41.56	95.91	147.7	67.21	69.15	35.2	50.16		P_O_87	70	27	200	46	99	156	67	76	37	50
P88	left	61.84	25.05	186.53	48.27	93.29	151.41	66.41	78.19	31.4	49.84		P_O_88	66	25	189	45	94	154	66	80	32	49
P89	left	68.12	28.56	208.64	41.31	113.69	143.29	69.94	71.15	36.87	56.33		P_O_89	69	27	214	45	114	152	69	72	38	58
P90	left	63.75	20.43	178.52	39.82	93.33	135.87	60.16	65.71	27.07	47.63		P_O_90	65	20	180	45	94	141	62	68	28	48
P91	left	67.52	25.97	210.13	44.91	103.23	149.7	65.38	72.66	33.48	54.2		P_O_91	65	25	211	46	104	152	64	75	34	55
P92	left	77.51	23.43	197.88	51.41	93.51	156.53	66.05	74.05	35.52	47.87		P_O_92	78	24	197	48	95	159	68	75	37	48
P93	left	64.36	30.56	211.47	45.03	112.1	148.37	69.96	75.02	41.21	56.14		P_O_93	64	31	212	36	114	152	69	76	42	57
P94	left	64.23	30.21	210.54	44.68	108.63	149.76	70.16	73.5	38.15	53.97		P_O_94	65	29	215	45	112	153	69	71	39	55
P95	left	69.64	27.87	218.28	54.89	113.68	159.51	78.71	84.22	40.29	58.43		P_O_95	71	27	223		114	164	76	84	42	58
P96	left	66	28.42	211.99	39.29	113.15	152.42	73.44	75.54	38.48	59.31		P_O_96	68	29	218	36	117	154	74	65	40	61
P97	left	70.81	29.82	212.71	43.1	107.94	149.2	74.31	78.01	37.53	56.05		P_O_97	71	30	217	41	111	152	73	83	38	55
P98	left	65.99	25.27	198.14	40.11	100.97	140.82	64.77	65.22	31.47	51.55		P_O_98	66	24	202	48	104	143	64	66	32	52
P99	left	71.7	19.95	199.99	45.7	98.33	149.14	65.79	70.87	34.07	49.99		P_O_99	71	22	198	63	99	151	68	72	34	51
P100	left	72.08	30.63	212.92	48.19	116.64	158.63	69.68	75.48	35.27	59.22		P_O_100	71	30	218	54	119	163	66	72	37	62
P101	left	72.84	26.22	212.95	47.01	113.26	159.72	74.22	77.39	35.8	56		P_O_101	72	26	214	43	112	163	74	72	36	56
P102	left	79.55	25.53	214.59	42.85	109.3	157.89	77.19	79.93	37.07	53.35		P_O_102	80	26	217	55	111		75	87	39	52
