# Supplementary material for: Automatic variable extraction from 3D coxal bone models for sex estimation using the DSP2 method
Source: Int J Legal Med. 2024 Aug 5;138(6):2647–58. doi: 10.1007/s00414-024-03301-4 (PMC11490455; doi:10.1007/s00414-024-03301-4)
Supplement: Supplementary file 4 — Supplementary Material 4 [file 414_2024_3301_MOESM4_ESM.xlsx]

## Sheet: List1
Virtual measurement
		M1 (Pum)	M2 (Spu)	M3 (Dcox)	M4 (Iimt)	M5 (Ismm)	M6 (Scox)	M7 ( Ss)	M8 (Sa)	M9 (Sis)	M10 (Veac)
NM1	right	71.85	21.1	205.272	49.83	100.95	152.11	70.4	75.51	36.53	50.55
NM2	right	73.31	30.38	225.899	45.51	119.72	153.07	77.3	77.26	39.39	61.55
NM3	right	75.94	32.79	218.325	41.5	116.35	157.33	77.4	76.32	40.8	58.5
NM4	right	68.13	27.51	212.423	39.77	108.36	148.87	74.08	73.23	38.04	55.55
NM5	right	75.2	31.61	228.938	48.54	125.31	162.14	85.06	87.38	46.86	61.55
NM6	right	77.21	31.64	232.361	49.73	119.61	156.41	77.18	78.69	35.23	61.32
NM7	right	79.92	32.04	237.138	46.84	117.96	174.65	81.77	80.57	43.96	59.44
NM8	right	74.64	24.54	191.964	37.34	101.13	138.84	69.57	71.3	30.65	50.78
NM9	right	74.64	26.6	226.137	46.55	119.03	153.46	81.33	81.06	37.42	62.64
NM10	right	77.62	27.45	245.76	43.27	124.78	162.8	83.45	81.06	41.73	63.49
NM11	right	73.68	28.64	227.949	46.67	117.88	159.28	79.39	81.27	37.82	60.25
NM12	right	75.82	24.41	212.513	46.54	103.08	148.2	74.07	77.86	35.24	51.29
NM13	right	72.43	32.46	215.918	41.47	116.72	151.01	76.94	79.38	39.82	57.98
NM14	right	71.99	28.01	224.277	49.45	115.37	156.66	77.21	78.83	38.25	56.57
NM15	right	68.14	23.22	204.592	48.17	102.67	141.03	71.95	74.55	40.43	52.63
NM16	right	69.65	21.03	214.42	47.59	110.03	155.24	72.75	74.84	29.05	54.51
NM17	right	79.68	23.82	222.308	53.56	106.46	154.96	76.02	79.3	34.58	54.05
NM18	right	74.04	25.85	204.357	39.02	101.16	142.21	75.25	74.67	32.64	52.72
NM19	right	86.5	32.61	252.369	44.77	124.75	179.27	90.9	88.74	45.47	64.6
NM20	right	69.51	25.7	231.867	41.86	118.22	160.35	81.96	78.19	39.48	59.25
NM21	right	80.74	33.8	235.457	43.96	122.81	162.43	86.63	85.91	45.84	59.26
NM22	right	65.39	25.75	223.826	41.8	115.98	152.94	80.77	77.61	40.16	55.1
NM23	right	70.37	32	230.819	41.94	117.54	148.19	77.43	72.81	42.04	59.12
NM24	right	70.06	31.8	219.474	43.78	115.59	159.21	82.56	80.42	40.17	59.81
NM25	right	73.22	25.11	217.651	44.11	109.23	156.21	74.71	78.35	38.91	54.14
NM26	right	77.1	29.5	227.145	45.26	114.75	157.71	71.72	72.38	38.39	57.33
NM27	right	74.22	28.55	224.561	40	114.58	161.53	86.52	84.52	42.06	57.93
NM28	right	77.08	24.5	209.154	43.58	104.63	150.83	74.74	76.01	32.97	55.26
NM29	right	77.55	33.34	226.501	45.44	123.68	159.28	83.64	83.48	42.21	61.78
NM30	right	70.02	32.57	224.137	38.6	116.54	156.25	79.09	75.48	41.43	61
NM31	right	77.44	25.9	209.844	46.63	108.85	149.94	74.96	79.69	39.21	54
NM32	right	73.07	26.23	209.525	46.97	103.89	151.38	76.98	79.59	39.26	55.03
NM33	right	81.48	35.38	234.114	45.02	126.69	175.28	89.05	88.72	44.4	63.4
NM34	right	76.66	26.56	216.659	50.41	110.2	153.43	76.26	78.32	36.81	55.89
NM35	right	79.99	25.02	228.965	45.71	117.54	160.53	83.96	82.11	41.06	57.74
NM36	right	76.71	27.11	229.155	38.71	117.38	156.25	78.79	75.47	43.21	59.4
NM37	right	74.48	19.73	212.605	45.6	106.61	147.01	73.74	75.99	34.89	51.16
NM38	right	75.08	25.25	210.134	50.11	108.71	154.56	77.52	80.47	39.08	56.43
NM39	right	81.01	28.38	254.903	47.44	129.71	174.53	93.03	88.52	43.51	66.77
NM40	right	70.26	27.29	211.534	45.03	113.23	154.68	79.34	80.06	38.84	56.36
NM41	right	82.14	26.87	221.664	46.62	103.95	153.29	79.41	83.08	39.71	54.38
NM42	right	76.3	27.95	228.882	43.51	116.66	157.57	77.63	77.76	38.75	58.17
NM43	right	78.11	31.18	239.59	45.06	125.66	167.67	84.09	82.91	43.9	62.15
NM44	right	76.75	25.53	217.529	46.57	110.02	147.01	74.5	77.85	40.86	54.28
NM45	right	70.81	32.28	215.793	43.19	111.5	154.18	75.93	78.12	37.49	58.54
NM46	right	70.41	21.07	206.812	43.86	96.73	138.3	64.52	67.01	31.32	48.6
NM47	right	68	21.86	206.002	43.74	102.97	139.95	63.19	69.04	33.81	49.17
NM48	right	75.75	24.62	206.674	42.57	101.86	142.84	73.46	74.25	39.08	52.35
NM49	right	73.59	24.08	198.147	48.09	104.94	152	72.91	77.03	36.67	50.97
NM50	right	71.7	20.44	214.552	36.3	105.66	131.03	67.9	67.02	31.56	52.03
NM51	right	74.57	25.59	207.342	49.61	104.87	152.08	68.22	77.68	32.71	49.38
NM52	right	73.53	23.42	203.735	42.26	99.21	147.22	72.26	72.12	32.57	50.55
NM53	right	70.75	25.65	213.8	46.96	103.45	148.44	72.05	74.09	36.48	52.27
NM54	right	71.73	22.7	208.696	45.09	107.83	149.29	73.16	75.13	32.09	52.92
NM55	left	70.45	21.75	205.617	49.07	99.07	152.48	69.49	75.03	35.62	50.41
NM56	left	71.3	30.32	223.46	48.65	116.41	155.8	77.6	80.56	40.53	59.33
NM57	left	74.09	33.03	221.333	42.07	113.94	157.26	77.99	78.65	40.93	55.96
NM58	left	67.57	28.16	214.469	39.85	105.37	153.3	73.99	75.51	36.99	54.22
NM59	left	73.21	31.71	229.761	48.87	122.27	164.47	82.44	83.99	44.68	59.21
NM60	left	76.6	31.72	236.043	47.72	115.97	154.12	75.8	77.66	34.56	59.73
NM61	left	78.24	31.46	234.738	46.4	115.13	174.23	81.72	82.44	42.16	57.2
NM62	left	75.75	24.2	190.29	40.5	99.24	139.66	68.27	73.31	30.14	48.69
NM63	left	73.8	25.35	225.258	48.38	115.96	153.25	78.74	79.74	36.79	60.52
NM64	left	77.04	29.47	245.021	44.98	122.38	165.17	82.43	83.11	41.57	61.58
NM65	left	71.26	29.18	226.853	46.4	115.05	162.66	84.25	89.47	36.77	59.14
NM66	left	76.45	24.95	212.116	47.87	100.79	150.75	69.9	78.55	35.53	49.88
NM67	left	70	32.92	216.598	44.56	112.44	153.23	76.68	80.72	39.68	54.78
NM68	left	70.92	28.55	222.928	50.97	112.41	161.82	76.19	81.63	38.69	55.24
NM69	left	67.86	23.82	204.786	49.38	100.64	146.12	70.64	78.2	37.63	50.32
NM70	left	71.57	22.31	215.871	47.2	109.19	157.65	70.94	75.11	28.55	52.36
NM71	left	76.51	24.89	222.247	51.85	103.44	156.27	73.35	79.01	35.32	53.94
NM72	left	72.88	25.93	197.931	39.5	97.78	142.47	72.94	77.03	32.54	51.22
NM73	left	86.81	33.77	253.858	47.06	122.71	182.42	89.88	89.32	42.47	62.65
NM74	left	71.93	27.23	231.116	44.94	114.42	158.44	78.8	78.24	37.57	56.43
NM75	left	76.27	31	238.5	44.04	121.61	165.99	84.74	83.49	45.18	59
NM76	left	69.02	26.63	222.43	42.51	113.47	152.69	79.35	78.45	40.04	54.25
NM77	left	68.22	32.16	230.012	42.58	116.11	147.75	79.03	78.66	41.38	57.58
NM78	left	68.12	32.62	220.52	45.43	113.15	158.67	80.07	81.11	40.78	57.84
NM79	left	73.11	24.51	214.38	44.57	105.73	156.58	73.02	78.4	37.82	51.82
NM80	left	77.09	30.24	229.118	48.46	113.92	162.92	73.71	76.41	40.52	56.73
NM81	left	73.12	28.5	226.445	42.61	111.16	165.84	83.34	83.41	43.29	57.34
NM82	left	73.95	24.64	210.864	46.08	102.35	151.42	75.42	78.44	32.33	53.12
NM83	left	78.45	34.97	228.659	46.17	121.72	163.58	81.96	84.49	42.79	62.15
NM84	left	68	35.27	225.455	39.64	117.45	153.93	76.39	74.45	40.77	59.5
NM85	left	75.17	26.16	215.185	46.47	106.77	153.59	74.16	78.24	39.55	53.54
NM86	left	72.88	24.27	208.273	52.17	100.63	152.69	75.45	81.52	37.49	52.99
NM87	left	80.06	34.8	234.585	47.79	122.41	174.53	85.42	87.03	43.31	62.28
NM88	left	77.01	27.67	216.574	49.82	108.86	151.41	73.52	78.68	36.7	54.76
NM89	left	79.3	25.9	227.398	43.73	113.47	157.3	81.32	81.3	40.64	55.08
NM90	left	78.16	28.26	233.494	40.85	114.96	158.09	78.2	76.24	43.4	57.55
NM91	left	74.52	21.16	213.566	47.25	105.12	151.32	74.19	78.54	35.67	51.26
NM92	left	75.14	26.34	210.279	51.32	107.91	155.83	77.23	83.2	39.05	55.03
NM93	left	75.47	30.12	252.953	48.44	125.98	175.76	92.31	91.11	42.92	64.27
NM94	left	71.06	27.61	213.036	45.14	111.19	153.17	76.62	78.55	38.34	54.39
NM95	left	80.09	26.34	219.534	43.54	101.18	151.77	77.27	82.08	37.97	52.99
NM96	left	75.1	28.3	228.664	44.57	113.95	157.32	77.13	79.74	40.81	56.68
NM97	left	78.47	31.98	244.41	45.43	124.52	167.14	80.02	80.7	44.38	60.16
NM98	left	75.87	24.71	217.169	45.43	108.97	147.02	72.8	76.06	40.08	53.71
NM99	left	67.88	30.6	212.288	45.19	107	153.93	75.24	77.68	37.78	56.32
NM100	left	66.93	22.83	202.526	48.31	95.9	144.75	64.08	73.5	30.57	48.86
NM101	left	71.13	23.98	206.384	43.24	101.1	141.5	62.98	69.44	33.97	48.68
NM102	left	74.49	26.37	204.8	42.5	99.05	140.79	71.93	74.41	39.56	50.44
NM103	left	74.75	26.31	200.661	49.95	103.63	150.3	70.87	76.9	36.09	49.74
NM104	left	72.63	21.88	210.614	40.08	104.57	134.72	66.54	70.59	31.94	50.9
NM105	left	74.72	25.13	206.698	47.26	102.26	148.78	66.96	75.61	32.51	48.04
NM106	left	74.88	23.27	204.248	46.09	98.22	148.63	72.67	76.39	32.18	50.33
NM107	left	74.62	27.35	211.62	45.51	100.64	151.3	71.57	75.87	37.45	51.61
NM108	left	72.04	22.17	207.59	46.09	104.43	153.06	71.25	74.69	31.48	51.63
